# Supplementary material for: Novel Therapeutic Target Critical for SARS-CoV-2 Infectivity and Induction of the Cytokine Release Syndrome
Source: Cells. 2023 May 7;12(9):1332. doi: 10.3390/cells12091332 (PMC10177205; doi:10.3390/cells12091332)
Supplement: Supplementary file 1 [file cells-12-01332-s001.zip]

Archive with 2 entries (2 files):
- Media2.mp4
- OP30 Abs A549 z stack - 3D-Region.mp4
